# Supplementary material for: Community Strategy for Hepatitis B, C, and D Screening and Linkage to Care in Mongolians Living in Spain
Source: Viruses. 2023 Jul 5;15(7):1506. doi: 10.3390/v15071506 (PMC10384786; doi:10.3390/v15071506)
Supplement: Supplementary file 1 [file viruses-15-01506-s001.zip]

Archive with 1 entries (1 files):
- viruses-2416127-supplementary.pdf
